# Supplementary material for: Discovery of New 2-Phenylamino-3-acyl-1,4-naphthoquinones as Inhibitors of Cancer Cells Proliferation: Searching for Intra-Cellular Targets Playing a Role in Cancer Cells Survival
Source: Molecules. 2023 May 24;28(11):4323. doi: 10.3390/molecules28114323 (PMC10254843; doi:10.3390/molecules28114323)
Supplement: Supplementary file 1 [file molecules-28-04323-s001.zip]

Archive with 1 entries (1 files):
- molecules-2396822-supplementary.pdf
